# Supplementary material for: Adult Circumcision for Symptomatic Phimosis in Poland: Six-Month Patient-Reported Sexual Function and Psychosocial Outcomes from a Central European Low-Circumcision Setting
Source: J Clin Med. 2026 May 2;15(9):3499. doi: 10.3390/jcm15093499 (PMC13163725; doi:10.3390/jcm15093499)
Supplement: Supplementary file 1 [file jcm-15-03499-s001.zip]

Archive with 3 entries (3 files):
- Table S1-edited.pdf
- Table S2-edited.pdf
- Table S3-edited.pdf
